# Supplementary material for: Insight into the Sporulation Physiology of Elkhorn Fern: Metabolic, Hormonal, and Pigment Changes Within a Single Leaf of Platycerium bifurcatum
Source: Int J Mol Sci. 2025 Aug 21;26(16):8084. doi: 10.3390/ijms26168084 (PMC12386787; doi:10.3390/ijms26168084)
Supplement: Supplementary file 1 [file ijms-26-08084-s001.zip]

Archive with 1 entries (1 files):
- ijms-3794063-supplementary.pdf
